# Supplementary material for: Risk factors for intubation and mortality in patients treated with high flow nasal cannula due to COVID-19 infection. Survival Analysis Study in a Northern Mexican Population
Source: PLoS One. 2024 Mar 15;19(3):e0296931. doi: 10.1371/journal.pone.0296931 (PMC10942070; doi:10.1371/journal.pone.0296931)
Supplement: S1 Data — (XLSX) [file pone.0296931.s001.xlsx]

## Sheet: Base 2.0 codificada
ID	EDAD	GENERO	PESO	ALTURA	IMC	IMC_NORMAL	IMC_SOBRE	IMC_OBES	OBES_I	OBES_II	OBES_III	HTA	DIABETES	PREDIAB	TABAQ	CARDIOP	HIPOT	ASMA	ERC	DISLIP	NEO_ACT	NEO_PREV	VACUNADO	VAC1	VAC2	DIAS_EV	PCR	FERRET	ROX	SPO2	FIO2	LPM	INDICE_S/F	ESTEROID	REMDESIV	IL_6	SEV_TACO	Dimero_D	DHL	LINFO_IN	LINFO_FIN	INTUBACI	DEFUN	DVM	DAF	D_MUERTE	DIAS_ATUBO	DIAS_TUBO	ESTANCIA
1	52	0	97.3	1.67	34.9	0	0	1	1	0	0	0	1	0	0	0	0	0	0	1	0	0	0	0	0	8	12.2		5.4	87	50		1	1	0		4	136	273	920	1333	1	0	0	0	35	2		18
2	26	1	103	1.79	32.1	0	0	1	1	0	0	0	0	0	0	0	0	0	0	0	0	0	0	0	0	5	17.7		3.1	90	100		2	1	0		3	444	383	788	1540	0	0	0	0	35	17		11
3	69	1	76.5	1.8	23.6	1	0	0	0	0	0	1	0	0	0	0	0	0	0	0	0	0	0	0	0	5	28	4116	7.7	93	50	40	1	1	0	55	3	1170	310	590	260	0	1	0	1	22	17		22
4	34	0	105	1.68	37.2	0	0	1	0	1	0	1	1	0	1	0	1	0	0	1	0	0	0	0	0	9	7.5	542	6.4	97	60		1	1	0	17.12	4	1130	365	1300	2740	1	0	0	0	35	3		18
5	57	1	93	1.78	29.4	0	1	0	0	0	0	0	0	0	0	0	0	0	0	0	0	0	0	0	0	5	14.9	664	7.7	93	60		2	1	0	2105	2	1260	217	890	2270	1	0	0	0	35	1		24
6	83	1	83	1.58	33.2	0	0	1	1	0	0	0	1	0	0	0	0	0	0	0	0	0	0	0	0	6	0.2	8060	6.4	93	60		2	1	0	62	2	1190	766	1300	290	1	1	1	0	22	1	13	22
7	44	1	104.6	1.71	35.8	0	0	1	0	1	0	0	0	1	0	0	0	0	0	0	0	0	0	0	0	10	2.7	1854		94				1	0		4	480		550	1270	0	0	0	0	35	17		8
8	54	1	77	1.7	26.6	0	1	0	0	0	0	0	0	0	0	0	0	0	0	0	0	0	0	0	0	6	4.95	878	2.9	94	100	40	2	1	0	140	3	700	474	640	1100	1	1	1	0	34	12	18	34
9	73	0	67	1.67	24	1	0	0	0	0	0	1	0	0	0	0	0	0	0	0	0	1	0	0	0	6	13	3623	4.3	84	60	30	2	1	0	251	4	1200	630	300	150	1	1	1	0	21	12	9	21
10	88	0	55	1.5	24.4	1	0	0	0	0	0	1	1	0	0	0	0	0	0	0	0	0	0	0	0	5	25.8	432	7.3	94	40		1	1	0		4	1110	758	640	410	1	1	1	0	4	1	1	4
11	61	1	113	1.74	37.3	0	0	1	0	1	0	0	0	0	1	0	0	0	0	1	0	0	0	0	0	4	8.6	1987	4.5	87	80		2	1	0	237	2	510	468	690	1160	0	0	0	0	35	17		19
12	74	1	100	1.72	33.8	0	0	1	1	0	0	1	0	0	1	1	0	0	0	0	0	0	0	0	0	8	1.7	915	5.7	92	80		2	1	0		3	950	463	1180	370	0	0	0	0	35	17		32
13	61	0	88	1.61	33.9	0	0	1	1	0	0	0	1	0	0	0	0	0	0	0	0	0	0	0	0	3	2.97	4822	3.7	93	100	40	2	1	0	77	4	740	865	880	110	1	1	1	0	20	5	10	20
14	31	0	88.5	1.65	32.5	0	0	1	1	0	0	0	0	0	0	0	0	0	0	0	0	0	0	0	0	10	21	627	3.7	95	80	40	2	1	0	158	4	540	359	1440	1830	0	0	0	0	35	17		12
15	56	0	110	1.64	40.9	0	0	1	0	0	1	1	1	0	0	0	0	0	0	0	0	0	0	0	0	8	7.9	520	6.3	90	60	20	2	1	0	24	4	642	774	740	2460	1	0	0	0	35	8		35
16	63	1	102	1.76	32.9	0	0	1	1	0	0	1	1	0	0	0	0	0	0	1	0	0	0	0	0	3	22	449	3.2	93	100	40	2	1	0	19	3	550	240	1800	610	1	1	1	0	17	9	5	17
17	24	0	90	1.65	33.1	0	0	1	1	0	0	0	0	0	0	0	0	0	0	0	0	0	0	0	0	7	0.96	908	5.5	94	70	18	2	1	0	2.4	4	980		1280	2020	0	0	0	0	35	17		17
18	91	1	76	1.62	28.9	0	1	0	0	0	0	0	0	0	0	0	0	0	1	1	0	0	0	0	0	3	15	1010	2.8	85	100	40	2	0	0	1000	3	3220	270	390	1710	0	1	0	1	5	17		5
19	47	1	83	1.69	29	0	1	0	0	0	0	0	0	0	0	0	1	0	0	0	0	0	0	0	0	14	9.6	1175	5.1	93	75	30	2	1	0	9.8	2	300	417	1130	810	0	0	0	0	35	17		10
20	64	0	99.5	1.53	42.5	0	0	1	0	0	1	1	1	0	0	1	0	0	0	0	0	0	0	0	0	12	1.46	2227	4.2	92	75	30	2	0	0	37.2	2	480	264	910	130	1	1	1	0	23	6	14	23
21	48	1	80	1.7	27.7	0	1	0	0	0	0	0	1	0	0	0	1	0	0	1	0	0	0	0	0	5	16.4	728	3.2	94	80	30	2	0	0	7	4	630	360	1090	1500	0	0	0	0	35	17		9
22	87	1	80	1.49	36	0	0	1	0	1	0	0	0	0	0	1	0	0	0	0	0	0	0	0	0	5	0.8	3041	3.4	93	90	40	2	1	0	13.6	2	820		390	340	0	1	0	1	22	17		22
23	49	1	106	1.83	31.7	0	0	1	1	0	0	1	0	0	1	0	0	0	0	1	0	0	0	0	0	9	8.7	1048	3.8	91	100	40	2	1	0	77.7	4	1360	426	990	1230	1	1	1	0	22	5	15	22
24	47	1	90	1.73	30.1	0	0	1	1	0	0	0	0	1	0	0	0	0	0	0	0	0	0	0	0	13	24	1242	9.6	93	40	30	1	1	0	72.5	4	8000	603	1330	750	0	0	0	0	35	17		10
25	42	1	70	1.7	24.2	1	0	0	0	0	0	1	0	0	0	0	0	0	1	0	0	0	0	0	0	6	36.5	11012	6.5	91	50	30	1	1	0	77	4	990	721	1150	1210	0	0	0	0	35	17		18
26	79	1	67	1.65	24.6	1	0	0	0	0	0	0	1	0	0	0	0	0	0	1	0	0	0	0	0	8	32	1001	3.5	91	100	40	2	1	0	73.3	4	2820	630	200	770	1	1	1	0	23	1	3	23
27	66	1	99	1.73	33.1	0	0	1	1	0	0	1	1	0	0	0	0	0	0	1	0	0	0	0	0		19.18		4.5	94	80	40	2	1	0	26.5	4	440	353	320	750	1	1	1	0	9	2	6	9
28	67	1	104	1.8	32.1	0	0	1	1	0	0	0	0	0	0	0	0	0	0	1	1	0	0	0	0	7	30.73	1382	4.8	94	60	40	2	1	0	176	4	1010	438	920	2490	1	0	0	0	35	2		38
29	60	1	84	1.7	29.1	0	1	0	0	0	0	1	1	0	0	0	0	0	0	0	0	0	0	0	0	6	58.9	2014	4.8	94	80	40	2	1	0		4	690	395	689	1480	1	0	0	0	35	1		24
30	65	1	93	1.69	32.6	0	0	1	1	0	0	1	0	1	0	0	0	0	0	1	0	0	0	0	0	9	38	1641	5.7	97	60	25	1	1	0	386	4	610	584	720	910	1	1	1	0	14	1	12	14
31	40	1	113	1.76	36.5	0	0	1	0	1	0	0	0	1	0	0	0	0	0	1	0	0	0	0	0	4	46	1701	3.8	93	100	40	2	1	0	6	4	870	836	1340	1920	1	0	0	0	35	6		24
32	69	1	96	1.7	33.2	0	0	1	1	0	0	0	0	0	0	0	0	0	0	0	0	0	0	0	0	3	13.04	1231	4.6	90	80	35	2	1	0	27		230	375	7100	7690	1	1	1	0	13	2	10	13
33	50	1	87	1.6	34	0	0	1	1	0	0	0	0	1	0	0	0	0	0	0	0	0	0	0	0	17	1.86	2826	5.8	93	60	40	2	1	0	82		1930		1006	1640	0	0	0	0	35	17		11
34	29	1	92	1.7	31.8	0	0	1	1	0	0	0	0	0	0	0	0	0	0	0	0	0	0	0	0	10	5.2	5090	6.6	94	50	30	1	1	0	5.6	4	380	419	680	1380	0	0	0	0	35	17		13
35	59	1	83	1.66	30.1	0	0	1	1	0	0	1	1	0	0	0	0	0	0	1	0	0	0	0	0	14	24.3	1485	2.6	92	100	40	2	1	0	54	3	490	528	1130	2990	0	0	0	0	35	17		8
36	62	1	116	1.75	37.9	0	0	1	0	1	0	1	1	0	0	0	0	0	0	1	0	0	0	0	0	12	26	1161	5.4	77	100	40	2	1	0	22	4	150	344	2150	1700	1	1	1	0	27	8	15	27
37	58	1	69	1.65	25.3	0	1	0	0	0	0	1	1	0	0	0	0	0	0	0	0	0	0	0	0	2	54.4	1420	4.6	98	65	35	2	1	0	160	4	690		820	2350	1	1	1	0	14	3	9	14
38	77	0	78	1.58	31.2	0	0	1	1	0	0	1	1	0	0	1	0	0	0	0	0	0	0	0	0	5	13.29	1377	2.2	78	100	40	2	1	0	161	3	960	383	610	880	1	0	0	0	35	1		9
39	65	0	65	1.5	28.8	0	1	0	0	0	0	1	1	0	0	0	0	0	0	1	0	1	0	0	0	10	14.4	2000	1.2	36	100	40	2	1	0	5.6		840	822	1070	590	1	1	1	0	18	3	15	18
40	86	0	61	1.45	29	0	1	0	0	0	0	1	1	0	0	0	0	1	0	0	0	1	0	0	0	9	0.34	59	5.1	95	60	49	2	1	0	623	2	1450	40	740	710	1	1	1	0	15	7	4	15
41	33	1	95	1.85	27.8	0	1	0	0	0	0	0	0	0	0	0	0	0	0	0	0	0	0	0	0	7	47	2176	5.2	95	100	65	2	1	0	11.2	4	200	435	1450	1400	0	0	0	0	35	17		18
42	70	0	95	1.56	39	0	0	1	0	1	0	1	0	0	0	0	0	0	0	0	0	0	0	0	0	5	4.9	311	2.97	82	90	40	2	1	0	30	3	430	403	600	980	1	0	0	0	35	1		17
43	46	0	87	1.6	34	0	0	1	1	0	0	1	0	0	0	0	0	0	0	0	0	0	0	0	0	11	1.28	179	14.7	97	60	40	1	1	0	2		250	376	1260	1380	0	0	0	0	35	17		9
44	66	1	85	1.62	32.4	0	0	1	1	0	0	1	1	0	0	0	0	0	0	0	0	0	0	0	0	12	16.7	1049	4.9	95	80	20	2	0	0	71.44	3	910	365	550	580	0	0	0	0	35	17		21
45	56	1	84	1.7	29.1	0	1	0	0	0	0	1	0	0	0	0	0	0	0	0	0	0	0	0	0	7	26.8	7254	5.1	95	70	40	2	1	0	125		640	660	810	790	1	0	0	0	35	10		26
46	86	0	63	1.61	24.3	1	0	0	0	0	0	1	1	0	0	0	0	0	0	0	0	0	0	0	0	12	5.85	1308	7.1	92	70	35	2	1	0	42.8		2620		1100	1570	0	0	0	0	35	17		17
47	58	1	66.2	1.7	22.9	1	0	0	0	0	0	1	0	0	0	0	0	0	0	0	1	0	0	0	0	7	19.44	7888	6.4	96	40	20	1	1	0	29.31	1	1000		50	390	1	1	1	0	27	10	4	27
48	52	0	101	1.56	41.5	0	0	1	0	0	1	0	0	1	0	0	0	0	0	1	0	0	0	0	0	7	16.6	1033	3.7	89	70	35	2	1	0	4.24	4	830	337	980	2540	1	0	0	0	35	1		10
49	54	0	75	1.56	30.8	0	0	1	1	0	0	1	1	0	0	0	0	0	0	1	0	0	0	0	0	3	23.7	315	5.71	95	100	40	2	1	0	67	4	280	473	910	1.87	1	0	0	0	35	2		27
50	29	0	99	1.62	37.7	0	0	1	0	1	0	0	1	0	0	0	0	1	0	1	0	0	0	0	0	14	7.49	266	6	95	65	40	2	1	0	48.3	4	1520	414	600	1860	1	0	0	0	35	1		19
51	60	0	104	1.73	34.7	0	0	1	1	0	0	1	0	0	0	0	0	0	0	0	0	0	0	0	0	14	11.34	826	6.2	97	90	40	2	1	0	17	2	610	341	940	44713	0	0	0	0	35	17		18
52	82	1	69	1.65	25.3	0	1	0	0	0	0	0	0	0	0	0	0	0	0	0	0	0	0	0	0	4	21.6	240	3.5	98	80	40	2	1	0	1000	3	20060	407	780	260	1	1	1	0	18	3	8	18
53	87	1	86	1.67	30.8	0	0	1	1	0	0	1	1	0	0	1	0	0	1	0	0	0	0	0	0	3	7.81	600	5.7	95	60	40	2	1	0	6.4	4	1430	454	890	900	1	1	1	0	19	12	1	19
54	63	1	76	1.54	32	0	0	1	1	0	0	1	1	0	0	0	0	0	0	1	0	0	0	0	0	7	3.8	479	2.7	68	60	30	2	1	0	55.8	3	770	458	1250	390	1	1	1	0	22	4	17	22
55	52	1	104	1.73	34.7	0	0	1	1	0	0	1	1	0	0	0	0	0	0	0	0	0	0	0	0	10	30.7	2011	3.38	91	85	40	2	1	0	38.2	3	590	343	1230	1100	0	0	0	0	35	17		9
56	53	1	90	1.7	31.1	0	0	1	1	0	0	0	0	1	0	0	0	0	0	0	0	0	0	0	0	10	6.2	1925	5.38	97	75	40	2	1	0	11.2	4	820	90.2	2200	1200	0	0	0	0	35	17		10
57	53	0	75	1.68	26.6	0	1	0	0	0	0	0	0	0	0	0	0	0	0	0	0	0	0	0	0	8	3.8	2799	5.46	92	70	40	2	1	0	7.49	4	520	104	780	1190	1	0	0	0	35	2		16
58	52	1	83	1.69	29.1	0	1	0	0	0	0	0	0	0	0	0	0	0	0	1	0	0	0	0	0	10	17.86	2707	3.81	96	75	40	2	1	0	11.3	3	610		440	1620	0	0	0	0	35	17		13
59	82	0	79.7	1.53	34	0	0	1	1	0	0	1	0	0	0	0	0	0	0	0	0	0	0	0	0	7	13	430		87				1	0		4	1670	219	2090	500	1	1	1	0	10	1	7	10
60	52	1	111	1.89	31.1	0	0	1	1	0	0	1	1	0	1	0	0	0	0	1	0	0	0	0	0	8	4.71	1548	4.96	92	80	40	2	1	0	5.21	3	800	406	530	1420	0	0	0	0	35	17		10
61	92	1	65	1.6	25.4	0	1	0	0	0	0	1	0	0	0	0	0	0	0	0	0	0	0	0	0	7	21	357	2.6	74	100	40	2	0	0	556	1	1160		3700	260	0	1	0	1	22	17
62	76	1	115	1.92	31.2	0	0	1	1	0	0	1	0	0	0	0	0	0	0	0	0	0	0	0	0	10	7.5	1074	5.18	95	65	40	2	1	0	18.9	2	410		1	2460	0	0	0	0	35	17		11
63	45	0	87	1.64	32.3	0	0	1	1	0	0	0	0	0	0	0	0	0	0	0	0	0	0	0	0	10	2.2	59	7.41	92	60	30	2	1	0	20.1	2	830		941	1780	0	0	0	0	35	17		9
64	43	1	75	1.64	27.9	0	1	0	0	0	0	0	0	0	0	0	0	0	0	0	0	0	0	0	0	10	27	6110	4.7	96	75	30	2	1	0	162	3	570		800	990	1	0	0	0	35	6		15
65	88	1	67	1.66	24.3	0	1	0	0	0	0	1	1	0	0	0	0	0	0	0	0	0	0	0	0	4	5.4	539	5.4	96	80	35	2	1	0	27.6	2	1580		400	220	0	1	0	1	26	17		26
66	69	1	98	1.72	33.1	0	0	1	1	0	0	0	1	0	0	0	0	0	0	1	1	0	0	0	0	13	5.1	2433	2.64	92	90	40	2	1	0	8.51	3	1310	271	0.7	990	1	0	0	0	35	1		15
67	41	1	90	1.7	33.1	0	0	1	1	0	0	0	0	0	0	0	0	0	0	0	0	0	0	0	0	7	10.47	1089	15.3	93	30	25	0	1	0	1	3	1030		1460	770	0	0	0	0	35	17		9
68	38	1	120	1.73	40.1	0	0	1	0	0	1	1	0	0	0	0	0	0	0	1	0	0	0	0	0	10	15.9	1103	3.4	93	80	40		1	0	9.1	3	530		1100	1710	0	0	0	0	35	17		7
69	45	1	93	1.76	30	0	0	1	1	0	0	1	0	1	0	0	0	0	0	0	0	0	0	0	0	6	11	2183	3.2	90	100	40	2	1	0	64	2	470	372	2800	2570	1	0	0	0	35	1		22
70	44	1	129	1.77	41.2	0	0	1	0	0	1	1	1	0	0	0	0	0	0	1	0	0	0	0	0	6	4.4	1266	4.0	96	85	38	2	1	0		4	720	459	1490	3760	1	1	1	0	13	2	10	13
71	91	1	62	1.63	23.3	1	0	0	0	0	0	1	0	0	0	0	0	0	0	0	0	1	0	0	0	7	18	1062	2.83	92	100	40	2	1	0	91	2	1280	389	470	380	0	1	0	1	8	17		8
72	70	1	96	1.76	30.9	0	0	1	1	0	0	0	0	0	1	0	0	0	0	0	0	0	0	0	0	10	17.18		2.05	86	100	40	2	1	0			8000	537	900	1010	1	1	1	0	33	1	19	33
73	60	1	107	1.64	39.8	0	0	1	0	1	0	0	0	1	0	0	0	0	0	1	0	0	0	0	0	7	10.53		2.47	93	100	40	2	1	0		3	440	665	490	2020	1	0	0	0	35	1		30
74	81	1	83	1.61	32	0	0	1	1	0	0	0	1	0	0	0	0	0	0	1	0	0	0	0	0	1	2.8	1712	3.1	89	100	40	2	1	0	32	3	340		850	1000	0	1	0	1	9	17		9
75	45	0	112	1.56	46	0	0	1	0	0	1	1	1	1	0	0	0	0	0	1	0	0	0	0	0	15	1.44	25	4.53	95	70	30	2	1	0	5.58	4	900		1009	1730	1	0	0	0	35	4		28
76	72	0	77	1.43	37.7	0	0	1	0	1	0	0	0	1	0	0	0	1	0	0	0	0	0	0	0	14	4.9	285	3.7	94	90	40	2	1	0	9.96	2	630		530	330	1	1	1	0	24	2	19	24
77	60	0	61	1.62	23.2	1	0	0	0	0	0	0	0	0	0	0	0	0	0	1	1	0	0	0	0	3	11.56	1023	5.9	94	60	25	2	1	0	5.24	3	880		6000	690	0	0	0	0	35	17		18
78	63	1	89	1.68	31.5	0	0	1	1	0	0	1	1	0	0	0	0	0	0	1	0	0	0	0	0	11	24.93	2357	4.7	85	75	30	2	1	0	13.8	3	550	295	1430	3210	0	0	0	0	35	17		11
79	60	1	117	1.86	33.8	0	0	1	1	0	0	1	1	0	0	1	0	0	0	0	0	0	0	0	0	11	7.8	675	3.75	93	80	40	2	1	0	2	3	590	417	860	690	0	0	0	0	35	17		9
80	62	0	81	1.6	31.6	0	0	1	1	0	0	1	1	0	0	0	0	0	0	0	0	0	0	0	0	7	15.31	341	2.25	90	100	40	2	1	0	22.4	3	470		780	960	1	0	0	0	35	1		20
81	53	1	130	1.74	42.9	0	0	1	0	0	1	1	0	0	1	0	0	0	0	0	0	0	0	0	0	8	12.97	1896	3.86	86	90	35	2	1	0	21.5	3	858		390	1360	1	1	1	0	24	1	19	24
82	49	1	84	1.68	29.8	0	1	0	0	0	0	0	1	0	0	0	0	0	0	0	0	0	0	0	0	4	8.8	2474	5.26	91	75	30	2	1	0	1	4	4860	788	0.48	1640	0	0	0	0	35	17		24
83	45	1	100	1.7	34.6	0	0	1	1	0	0	0	0	1	0	0	0	0	0	1	0	0	0	0	0	8	19.3	1953	5.5	94	90	35	2	1	0	45.7	2	480		1080	2940	1	0	0	0	35	1		14
84	73	0	80	1.55	33.3	0	0	1	1	0	0	1	1	0	0	0	1	0	0	1	0	0	0	0	0	9	3.3	171	6.3	92	60	40	2	1	0	5.79	3	300	333	1220	450	1	1	1	0	16	4	10	16
85	72	0	60	1.54	25.3	0	1	0	0	0	0	1	1	0	0	0	0	0	1	0	0	0	0	0	0	4	39	5958	3.41	91	90	40	2	1	0	108	4	1780		470	960	0	1	0	1	17	17		17
86	42	1	87	1.65	31.9	0	0	1	1	0	0	0	0	0	0	0	0	0	0	0	0	0	0	0	0	7	33	493	7.85	96	75	35	2	1	0	10.5	3	430		1040	1360	1	1	1	0	21	5	10	21
87	82	0	74	1.57	30	0	0	1	1	0	0	1	1	0	0	0	0	0	0	1	1	0	0	0	0	11	8.21	821	9.5	93	40	30	1	1	0	11.5	3	2180		940	870	0	0	0	0	35	17		11
88	81	1	75	1.61	28.9	0	1	0	0	0	0	0	0	0	0	0	0	0	0	0	0	0	0	0	0	11	8.5	591	4.4	96	100	40	2	1	0	14.1	4	330		1360	2050	1	1	1	0	14	4	9	14
89	52	1	116	1.82	35	0	0	1	0	1	0	0	0	0	0	0	0	0	0	0	0	0	0	0	0	6	18.06	14	8	96	50	35	1	1	0	17.9	3	280		910	2060	1	0	0	0	35	4		16
90	56	0	85	1.44	40.9	0	0	1	0	0	1	0	1	0	0	0	0	0	0	1	0	0	0	0	0	5	8.8	2110	3.96	92	95	28	2	1	0	14.7	4	530	535	1530	1320	1	0	0	0	35	1		22
91	76	0	70	1.5	31.1	0	0	1	1	0	0	1	1	0	0	0	1	0	0	1	0	0	0	0	0	10	27.7	426	7.7	95	60	30	2	1	0	5.8	4	1370		940	2020	1	0	0	0	35	4		17
92	42	1	80	1.7	27.7	0	1	0	0	0	0	0	0	0	0	0	0	0	0	0	0	0	0	0	0	11	27.4	5568	3.1	95	100	60	2	1	0	12.7		2520	583	650	1270	1	0	0	0	35	3		21
93	58	1	90	1.7	31.1	0	0	1	1	0	0	1	1	0	0	0	0	0	0	0	0	0	0	0	0	21	24.47	1527	3.3	96	60	30	1	1	0	8.08	4	3150	58.2	470	500	1	0	0	0	35	2		28
94	59	0	68	1.48	31	0	0	1	1	0	0	1	1	0	1	0	0	0	0	0	0	0	0	0	0	8	14.2	2801	6.9	94	65	40	2	1	0	515	2	420	0.6	290	1410	1	0	0	0	35	8		29
95	48	1	70	1.65	25.7	0	1	0	0	0	0	0	1	0	0	0	0	0	0	0	0	0	0	0	0	15	16.75	1507	6.6	92	60	30	2	1	0	2	3	320	300	600	1670	0	0	0	0	35	17		17
96	88	0	38	1.44	18.3	0	0	0	0	0	0	1	0	0	0	0	0	0	0	0	0	0	0	0	0	9	11.71	516	13	98	25	20	0	1	0	123	3	1050	401	1008	470	0	1	0	1	8	17		8
97	91	1	62	1.67	22.1	1	0	0	0	0	0	1	1	0	0	0	0	0	0	0	0	0	0	0	0	9	8.24	1227	9.1	95	40	20	1	1	0	10.6	4	1330	470	540	700	0	1	0	1	17	17		17
98	52	1	65	1.61	25	0	1	0	0	0	0	1	0	0	0	0	0	0	0	0	0	0	0	0	0	3	15.07	2279	3.5	94	100	40	2	1	1	39	3	330	309	830	353	0	1	1	0	21	17	9	21
99	53	1	91	1.72	30.7	0	0	1	1	0	0	0	0	0	0	0	0	0	0	0	0	0	0	0	0	9	5.74	1358	7.28	94	30	20	0	1	1	21.5	4	360	361	720	1490	1	0	0	0	35	2		11
100	46	1	68	1.58	27.4	0	1	0	0	0	0	0	0	0	0	0	0	0	0	0	0	0	0	0	0	9	8.73	1448	11.6	98	30	25	0	0	1	4.14	3	450	370	1005	1530	0	0	0	0	35	17		8
101	40	1	67	1.64	24.9	1	0	0	0	0	0	0	0	0	0	0	0	0	0	0	0	0	0	0	0	14	8.01	2466	4.7	96	100	35	2	1	1	60.9	4	550	613	699	1134	1	0	0	0	35	1		16
102	38	0	77	1.6	30.1	0	0	1	1	0	0	0	0	0	0	0	0	0	0	0	0	0	0	0	0	7	13.08	697	4.76	95	30	25	0	0	1	67	3	150	330	1111	1770	0	0	0	0	35	17		6
103	32	1	74	1.69	25.8	0	1	0	0	0	0	0	0	1	1	0	0	0	0	0	0	0	0	0	0	8	23.8	471	7.3	92	55	30	1	0	1	109	3	1000	406	888	1004	0	0	0	0	35	17		7
104	35	1	92	1.7	31.8	0	0	1	1	0	0	0	0	0	1	0	0	0	0	1	0	0	0	0	0	7	12.31	557	18	95	25	15	0	0	1	151	4	1270	439	1960	3450	0	0	0	0	35	17		7
105	36	1	106	1.75	34.6	0	0	1	1	0	0	0	0	1	1	0	0	0	0	0	0	0	0	0	0	9	6.7	643	11	96	40	35	1	0	1	44821	2	350	367	1740	2660	0	0	0	0	35	17		7
106	48	1	78	1.6	30.5	0	0	1	1	0	0	0	0	1	0	0	0	0	0	1	0	0	1	6	0	9	7.51	1398	7	92	40	30	1	0	1	44618	4	260	687	1240	2440	0	0	0	0	35	17		7
107	54	1	105	1.68	37.2	0	0	1	0	1	0	1	0	1	1	0	0	0	0	0	0	0	1	6	0	8	20.35	394	1.8	58	100	40	2	0	1	67.6	4	1920		830	1190	1	0	0	0	35	1		12
108	49	1	85	1.76	27.4	0	1	0	0	0	0	0	0	1	0	0	0	0	0	0	0	1	1	3	0	7	31.7	519	3.97	96	40	30	1	0	1	117		390	525	800	1110	1	0	0	0	35	4		13
109	33	1	115	1.76	37.1	0	0	1	0	1	0	0	1	0	0	0	0	0	0	0	0	0	0	0	0	13	11.32	4135	6.6	95	60	40	2	0	1	69.9		330	569	980	2350	0	0	0	0	35	17		12
110	48	1	90	1.64	33.5	0	0	1	1	0	0	0	1	0	0	0	0	0	0	0	0	0	0	0	0	5	17.81	1423	10	98	40	30	1	0	1	52.7	4	400	300	870	1840	0	0	0	0	35	17		10
111	60	1	90	1.76	29.1	0	1	0	0	0	0	1	0	0	0	0	0	0	0	1	0	0	1	6	6	8	25.96	2959	5.33	96	60	30	1	0	1	374	4	210	266	580	1640	0	0	0	0	35	17		7
112	47	1	110	1.72	37.2	0	0	1	0	1	0	0	0	1	1	0	0	0	0	0	0	0	1	6	0	5	29.71	1156	2.7	95	95	40	2	0	1	179	2	270	270	1370	1980	1	0	0	0	35	1		22
113	36	0	96	1.55	40	0	0	1	0	0	1	1	1	0	0	0	0	0	0	1	0	0	0	0	0	10	8.38	149	5	80	60	40	2	0	1	56.5	4	380	375	1070	2280	0	0	0	0	35	17		7
114	34	1	91	1.63	34.2	0	0	1	1	0	0	0	0	1	0	0	0	1	0	0	0	0	0	0	0	6	10.98	3937	7.96	96	60	35	1	0	1	77.3	3	260	747	900	1840	1	0	0	0	35	5		24
115	38	1	100	1.73	33.4	0	0	1	1	0	0	0	0	1	0	0	0	0	0	0	0	0	0	0	0	10	13.25	1228	8.2	93	45	25	1	1	1	52.8	4	320	350	2600	2150	0	0	0	0	35	17		10
116	37	1	93	1.74	30.7	0	0	1	1	0	0	1	0	1	0	0	0	0	0	1	0	0	0	0	0	9	20.18	2420	9.59	91	35	25	1	1	1	44665	3	630	589	1790	2266	0	0	0	0	35	17		7
117	47	1	92	1.57	37.3	0	0	1	0	1	0	1	0	0	0	0	0	0	0	0	0	0	1	6	0	8	16.37	2086	11.07	95	30	20	0	0	1	54.94	4	640	489	1001	1910	0	0	0	0	35	17		6
118	75	1	78	1.73	26.1	0	1	0	0	0	0	1	0	1	0	1	0	0	0	0	0	0	0	0	0	11	4.8	1271	5.5	85	60	30	2	0	1	35.2	4	1190	533	590	500	1	1	1	0	10	4	6	10
119	68	0	65	1.56	26.7	0	1	0	0	0	0	0	1	0	0	0	0	0	0	0	0	0	0	0	0	10	17.83	1123	8.3	89	60	25	2	0	1	9.34	4	260	329	720	2400	0	0	0	0	35	17		4
120	37	0	79	1.57	32	0	0	1	1	0	0	0	0	1	1	0	0	0	0	0	0	0	0	0	0	8	7.47	607	6.4	95	60	35	2	0	1	114	3	260	718	1270	1080	0	0	0	0	35	17		6
121	44	0	109	1.66	39.6	0	0	1	0	1	0	1	1	0	0	0	0	0	0	0	0	0	1	6	6	7	10.8	398	8.7	87	45	25	1	0	1	308	4	450	312	2008	1880	0	0	0	0	35	17		6
122	42	1	113	1.8	34.8	0	0	1	1	0	0	1	0	0	1	0	1	0	0	0	0	0	1	6	0	9	19.7	1490	3.6	87	100	40	2	1	1	2303		830	484	200	677	1	1	1	0	37	1	21	37
123	25	1	96	1.78	30.3	0	0	1	1	0	0	0	0	1	0	0	0	0	0	0	0	0	0	0	0	9	7.02	905	3.17	97	85	60	2	1	1	57.5	4	540	549	1550	4040	1	0	0	0	35	1		13
124	44	0	120	1.5	53.3	0	0	1	0	0	1	0	0	0	0	0	0	0	0	0	0	0	1	6	6	9	4.54	323	4.96	95	80	35	2	0	1	34	2	490	342	1550	2130	1	0	0	0	35	3		20
125	76	0	93	1.45	44.2	0	0	1	0	0	1	1	1	0	0	0	0	0	1	1	0	0	1	1	1	21	29.7	406	5.7	95	75	20	2	0	1		3	760		1590	2610	1	1	1	0	53	9	21	53
126	97	0	50	1.6	19.5	1	0	0	0	0	0	0	0	0	0	0	1	0	0	0	0	0	1	3	3	14	5.78	1866	7.4	95	50	35	1	1	1	4070	3	700	445	250	330	0	1	0	1	4	17		4
127	58	1	80	1.78	25.2	0	1	0	0	0	0	1	1	0	1	0	0	0	0	1	0	0	1	3	0	7	13.31	1254	7.15	94	65	30	2	0	1	86.8	3	530	365	290	1070	0	0	0	0	35	17		11
128	23	1	114	1.8	35.2	0	0	1	0	1	0	0	0	0	0	0	0	0	0	0	0	0	0	0	0	8	14.2	1417	7.34	94	40	30	1	0	1	89.8	3	530	352	1970	1750	0	0	0	0	35	17		5
130	44	1	91	1.76	29.3	0	1	0	0	0	0	0	0	0	0	0	0	0	0	0	0	0	0	0	0	8	21.09	4610	5	91	70	35	2	0	1	92.4	4	710	576	240	1730	1	0	0	0	35	2		35
131	40	1	112	1.7	38.7	0	0	1	0	1	0	0	1	0	0	0	0	0	0	0	0	0	0	0	0	9	7.64	1254	5.79	95	60	30	2	0	1	552	4	3930	624	920	2230	0	0	0	0	35	17		12
132	86	0	110	1.88	31.2	0	0	1	1	0	0	1	1	0	0	0	1	0	0	1	0	0	1	3	3	5	11.93	775	4.79	96	70	35	2	0	1	158	1	620	356	1080	550	1	1	1	0	13	2	10	13
133	70	1	92	1.55	38.3	0	0	1	0	1	0	1	1	0	0	1	1	0	0	0	0	0	1	5	0	2	6.05	559	3.42	96	100	40	2	0	1	94.9	3	400	655	240	210	1	1	1	0	16	1	12	16
134	86	1	66	1.64	24.5	1	0	0	0	0	0	1	0	0	0	1	0	0	0	0	0	0	1	3	3	10	24.9	3879	4.28	92	90	40	2	0	1	193	4	470	590	440	1001	1	1	1	0	9	6	2	9
135	80	0	90	1.55	37.4	0	0	1	0	1	0	1	1	0	0	0	1	0	1	1	0	0	1	3	3	13	7.2	200	4.9	95	80	35	2	0	1	33	4	6620	721	1020	1050	0	1	0	1	11	17		11
[truncated: 7 more columns]

## Sheet: Codebook
Variable	Definition	Values
ID	Patient identification number
EDAD	Age	Years
GENERO	Gender	Woman= 0	Man = 1
PESO	Weight	Kilograms
ALTURA	Height	Meters
IMC	Body Mass Index	kg/m2
IMC_NORMAL	Interpretation of BMI as normal	No = 0	Yes = 1
IMC_SOBRE	Interpretation of BMI as overweight	No = 0	Yes = 1
IMC_OBES	Interpretation of BMI as Obesity	No = 0	Yes = 1
OBES_I	Interpretation of BMI as Obesity Class 1	No = 0	Yes = 1
OBES_II	Interpretation of BMI as Obesity Class 2	No = 0	Yes = 1
OBES_III	Interpretation of BMI as Obesity Class 3	No = 0	Yes = 1
HTA	History of systemic arterial hypertension	No = 0	Yes = 1
DIABETES	History of type 2 diabetes mellitus	No = 0	Yes = 1
PREDIAB	History of prediabetes	No = 0	Yes = 1
TABAQ	History of smoking	No = 0	Yes = 1
CARDIOP	History of heart disease	No = 0	Yes = 1
HIPOT	History of hypothyroidism	No = 0	Yes = 1
ASMA	History of asthma	No = 0	Yes = 1
ERC	History of chronic kidney disease	No = 0	Yes = 1
DISLIP	History of dyslipidemia	No = 0	Yes = 1
NEO_ACT	History of active neoplasia	No = 0	Yes = 1
NEO_PREV	History of previous neoplasia	No = 0	Yes = 1
VACUNA	History of vaccination against COVID-19	No = 0	Yes = 1
DOSIS1	First COVID-19 vaccine	No vaccinated = 0	Pfizer = 1	Moderna = 2	AstraZeneca = 3	Cansino = 4	J&J = 5	Coronavac = 6
DOSIS2	Second COVID-19 vaccine	No vaccinated = 0	Pfizer = 1	Moderna = 2	AstraZeneca = 3	Cansino = 4	J&J = 5	Coronavac = 6
DIAS_EV	Days of evolution prior to admission	Days
PCR	C-reactive protein taken on the first day with high flow	mg/L
FERRET	Ferretin taken on the first day with high flow	mg/ml
ROX	Rox index	<3= 0	>3= 1
SPO2	Arterial oxygen saturation on the first day with high flow	%
FIO2	Inspired fraction of oxygen on the first day with high flow	lts/min
LPM	Liters per minute of oxygen that were placed in the high flow canula	liters per minutes
INDICE_S/F	spo2/fio2 ratio on the first day with high flow	0= Mild	1= Moderate	2= Severe
ESTEROID	Steroid use during hospitalization	No = 0	Yes = 1
REMDESIV	Use of antiviral redemsivir	No = 0	Yes = 1
IL6	Interleukin 6 levels taken on the first day with high flow	pg/ml
SEV_TACO	Total value of the Total Severity Score scale.	0% = 0	1-25% = 1	26-50% = 2	51-75% = 3	76-100% = 4
DIMERO_D	D-Dimer Levels taken on the first day with high flow	ng/ml
DHL	Lactic Dehydrogenase taken on the first day with high flow	UI/L
LINFO_IN	Lymphocytes taken on the first day with high flow	10^3/uL
LINFO_FIN	Lymphocytes taken by the end of the hospitalization	10^3/uL
INTUBACI	Intubation requirement	No = 0	Yes = 1
DEFUN	Death during hospitalization	No = 0	Yes = 1
DVM	Death in mechanical ventilation	No = 0	Yes = 1
DAF	Death during high flow treatment	No = 0	Yes = 1
D_MUERTE	Days from receiving high flow treatment until death	Days
DIAS_ATUBO	Days between start of high flow to intubation	Days
DIAS_TUBO	Duration of days in which patients were intubated	Days
ESTANCIA	Days of hospital stay	Days
O2_INICIO	Initial oxygen therapy	Room air = 0	Nasal Prong =1	Reservoir mask = 2	High flow = 3
AAF	Hospital discharge with high flow	No = 0	Yes = 1
AVM	Hospital discharge with mechanical ventilation	No = 0	Yes = 1
DIAS_AF	Days high flow was used	Days
GLUCOSE_ING	Glucose levels taken on the first day of hospitalization	mg/dl
GLUCOSE_EG	Glucose levels taken by the end of the hospitalization	mg/dL
A1C_ING	Glycosylated hemoglobin taken on the first day of hospitalization	%
